# Supplementary material for: NiTi-Layered Double Hydroxide@Carbon Nanotube as a Cathode Material for Chloride-Ion Batteries
Source: Nanomaterials (Basel). 2023 Oct 17;13(20):2779. doi: 10.3390/nano13202779 (PMC10609344; doi:10.3390/nano13202779)
Supplement: Supplementary file 1 [file nanomaterials-13-02779-s001.zip]

Archive with 1 entries (1 files):
- nanomaterials-2588713-supplementary.pdf
